# Supplementary material for: Evaluating Triazole-Substituted Pyrrolopyrimidines as CSF1R Inhibitors
Source: Molecules. 2025 Jun 18;30(12):2641. doi: 10.3390/molecules30122641 (PMC12196347; doi:10.3390/molecules30122641)
Supplement: Supplementary file 1 [file molecules-30-02641-s001.zip]

Archive with 1 entries (1 files):
- molecules-3693610-supplementary.pdf
